# Supplementary material for: Characterization of the First Bacterial and Thermostable GDP-Mannose 3,5-Epimerase
Source: Int J Mol Sci. 2019 Jul 19;20(14):3530. doi: 10.3390/ijms20143530 (PMC6678494; doi:10.3390/ijms20143530)
Supplement: Supplementary file 1 [file ijms-20-03530-s001.zip]

Archive with 7 entries (6 files):
- Figure S1.pdf
- __MACOSX/
- __MACOSX/._Figure S1.pdf
- Figure S2.pdf
- __MACOSX/._Figure S2.pdf
- Figure S3.pdf
- __MACOSX/._Figure S3.pdf
